# Supplementary material for: Physics-Informed Neural Networks for Thermo-Responsive Hydrogel Swelling: Integrating Constitutive Models with Sparse Experimental Data
Source: Materials (Basel). 2025 Nov 30;18(23):5401. doi: 10.3390/ma18235401 (PMC12693243; doi:10.3390/ma18235401)
Supplement: Supplementary file 1 [file materials-18-05401-s001.zip]

Archive with 3 entries (3 files):
- Dataset S1-free_swelling_dataset.csv
- Dataset S2-uniaxial_dataset.csv
- Supplementary_Note_S1_Provenance.txt
