# Supplementary material for: Physics-Informed Neural Networks for Thermo-Responsive Hydrogel Swelling: Integrating Constitutive Models with Sparse Experimental Data
Source: Materials (Basel). 2025 Nov 30;18(23):5401. doi: 10.3390/ma18235401 (PMC12693243; doi:10.3390/ma18235401)
Supplement: Supplementary file 1 [file materials-18-05401-s001.zip › Dataset S1-free_swelling_dataset.csv]

T_K	Lambda_exp	Lambda_baseline	Nv
294.178082	3.363419	3.351782	0.0035
298.287671	3.215499	3.123058	0.0035
300.821918	3.090507	2.937331	0.0035
301.30137	3.006655	2.89602	0.0035
302.123288	2.932615	2.818816	0.0035
303.356164	2.846859	2.682786	0.0035
303.90411	2.783065	2.611355	0.0035
304.589041	2.645877	2.507937	0.0035
305.136986	2.612358	2.408777	0.0035
305.835616	1.899891	2.245936	0.0035
306.712328	1.629928	1.86357	0.0035
307.369865	1.239351	1.356312	0.0035
309.178081	1.014533	1.217112	0.0035
310.657536	0.997888	1.178784	0.0035
314.821919	1.030647	1.129994	0.0035
318.82192	1.076195	1.108249	0.0035
322.931509	0.997888	1.094842	0.0035
325.013699	1.014533	1.089886	0.0035
331.808224	0.997888	1.078478	0.0035
334.60274	0.997888	1.075139	0.0035
336.246575	0.997888	1.073423	0.0035
290.931506	2.839041	2.843927	0.01
293.561643	2.63682	2.750547	0.01
299.095893	2.415118	2.494452	0.01
301.232876	2.322016	2.356288	0.01
302.328766	2.247786	2.269204	0.01
303.041097	2.217359	2.203598	0.01
304.0274	2.042911	2.09526	0.01
304.849318	2.018393	1.979967	0.01
305.342465	1.980457	1.891722	0.01
306.054795	1.847084	1.71216	0.01
306.602741	1.725679	1.498521	0.01
307.041098	1.654914	1.372035	0.01
307.369865	1.484062	1.321641	0.01
307.643837	1.349879	1.2931	0.01
308.30137	1.260915	1.248208	0.01
311.534248	1.030647	1.162188	0.01
312.958904	1.030647	1.145039	0.01
318.657535	0.944295	1.108469	0.01
318.82192	1.076195	1.107801	0.01
322.0	1.061444	1.097075	0.01
323.424657	0.997888	1.093303	0.01
329.726031	0.997888	1.081215	0.01
332.35617	0.962827	1.077625	0.01
337.506851	1.014533	1.072095	0.01
292.082193	2.35893	2.448229	0.02
294.876712	2.290332	2.354977	0.02
297.945205	2.283889	2.230476	0.02
298.657535	2.257747	2.196853	0.02
301.671234	1.932023	2.022353	0.02
303.753427	1.785804	1.845587	0.02
304.684932	1.691037	1.733053	0.02
306.602741	1.436658	1.378856	0.02
307.041098	1.340567	1.321727	0.02
309.671233	1.030647	1.192775	0.02
312.465753	0.997888	1.14833	0.02
314.000001	1.014533	1.134069	0.02
315.205479	1.014533	1.125391	0.02
316.082194	1.014533	1.120068	0.02
317.671232	1.030647	1.111996	0.02
319.808219	1.030647	1.103454	0.02
320.90411	0.997888	1.099826	0.02
323.863015	0.997888	1.091832	0.02
333.068492	0.962827	1.076533	0.02
338.054796	1.030647	1.071423	0.02
