# Supplementary material for: Physics-Informed Neural Networks for Thermo-Responsive Hydrogel Swelling: Integrating Constitutive Models with Sparse Experimental Data
Source: Materials (Basel). 2025 Nov 30;18(23):5401. doi: 10.3390/ma18235401 (PMC12693243; doi:10.3390/ma18235401)
Supplement: Supplementary file 1 [file materials-18-05401-s001.zip › Dataset S2-uniaxial_dataset.csv]

T_K	Lambda_perp_exp	Lambda_perp_baseline	Nv	n
302.903226	2.27807	2.325816	0.01	1
303.886089	2.195035	2.190622	0.01	1
304.974799	2.069222	1.998358	0.01	1
305.428428	1.966974	1.89524	0.01	1
305.9123	1.853554	1.757985	0.01	1
306.139114	1.808476	1.678406	0.01	1
306.390372	1.750497	1.57341	0.01	1
306.592743	1.69053	1.474606	0.01	1
306.728832	1.647256	1.405022	0.01	1
306.743953	1.647256	1.39745	0.01	1
306.8498	0.85588	1.346901	0.01	1
307.486627	0.780206	1.163717	0.01	1
307.96875	0.753295	1.101016	0.01	1
308.951613	0.766868	1.032109	0.01	1
309.964718	0.80622	0.992351	0.01	1
310.0	0.80622	0.991262	0.01	1
310.128205	0.80622	0.98743	0.01	1
310.897436	0.780206	0.967826	0.01	1
311.025641	0.780206	0.965022	0.01	1
311.038306	0.780206	0.964751	0.01	1
311.153846	0.780206	0.962326	0.01	1
302.993953	1.944554	2.019979	0.01	2
303.976816	1.860498	1.913112	0.01	2
304.974799	1.76663	1.778515	0.01	2
305.443549	1.698142	1.700529	0.01	2
306.018145	1.636258	1.582397	0.01	2
306.260081	1.607633	1.520564	0.01	2
306.396171	1.578489	1.480808	0.01	2
306.69859	1.538772	1.371715	0.01	2
306.910283	1.466682	1.262902	0.01	2
306.970766	1.431078	1.221964	0.01	2
307.061493	1.375945	1.146585	0.01	2
307.18246	1.360866	1.026469	0.01	2
307.303428	1.266626	0.942399	0.01	2
307.560485	0.763497	0.860039	0.01	2
307.96875	0.75671	0.80155	0.01	2
309.012098	0.714638	0.736745	0.01	2
310.0	0.707382	0.706361	0.01	2
310.040325	0.707382	0.705404	0.01	2
310.128205	0.707382	0.703372	0.01	2
310.992944	0.703798	0.686666	0.01	2
302.993953	1.75246	1.866174	0.01	3
303.961695	1.700671	1.775326	0.01	3
304.974799	1.619887	1.658996	0.01	3
305.45867	1.557102	1.591369	0.01	3
306.003025	1.507728	1.499897	0.01	3
306.154234	1.47078	1.470268	0.01	3
306.517138	1.423246	1.387462	0.01	3
306.743953	1.389005	1.322818	0.01	3
306.951869	1.33857	1.247535	0.01	3
307.212703	1.315244	1.096384	0.01	3
307.433152	0.546993	0.775462	0.01	3
307.994647	0.514598	0.660508	0.01	3
308.983954	0.507871	0.605295	0.01	3
310.0	0.514598	0.578328	0.01	3
310.128205	0.514598	0.5758	0.01	3
310.897436	0.514598	0.563087	0.01	3
311.025641	0.514598	0.561295	0.01	3
311.153846	0.514598	0.559578	0.01	3
