# Supplementary material for: Physics-Informed Neural Networks for Thermo-Responsive Hydrogel Swelling: Integrating Constitutive Models with Sparse Experimental Data
Source: Materials (Basel). 2025 Nov 30;18(23):5401. doi: 10.3390/ma18235401 (PMC12693243; doi:10.3390/ma18235401)
Supplement: Supplementary file 1 [file materials-18-05401-s001.zip › Supplementary_Note_S1_Provenance.txt]

Supplementary Note S1 — Dataset provenance and sources

Scope. This note lists the source study for each experimental subset used in the manuscript.

Free-swelling:
• Oh et al. (1998) — free-swelling measurements (general coverage).
• Suzuki (1999) — free-swelling measurements limited to crosslink density Nν = 0.02.
• Mixed case at Nν = 0.02 — legacy curation combined points from Oh (1998) and Suzuki (1999); individual points cannot be unambiguously separated.

Constrained-swelling:
• Suzuki (1997) — all constrained (uniaxial) swelling measurements.

Reader guidance.
• For a study-level categorization and cross-identification of these datasets, see Cai & Suo (2011).
• CSV files in the SI correspond to the subsets above; the Nν = 0.02 free-swelling subset should be interpreted as a mixed Oh/Suzuki provenance.
